# Supplementary material for: catena-Poly[[diaqua­cadmium(II)]-μ-4,4′-sulfonyl­dibenzoato-κ2 O 1:O 1′]
Source: Acta Crystallogr Sect E Struct Rep Online. 2010 Oct 13;66(Pt 11):m1405. doi: 10.1107/S1600536810039711 (PMC3009193; doi:10.1107/S1600536810039711)
Supplement: Supplementary file 1 [file e-66-m1405-sup1.cif]

##############################################################################
###                                                                        ###
###        Electronic paper (Acta Crystallographica Section E)             ###
###                                                                        ###
##############################################################################
#                                                                            #
# This CIF contains the data in a paper accepted for publication in Acta     #
# Crystallographica Section E. It conforms to the requirements of Notes      #
# for Authors for Section E, and has been peer reviewed under the auspices   #
# of the IUCr Commission on Journals.                                        #
#                                                                            #
# Full details of the Crystallographic Information File format               #
# are given in the paper "The Crystallographic Information File (CIF):       #
# a New Standard Archive File for Crystallography" by S. R. Hall, F. H.      #
# Allen and I. D. Brown [Acta Cryst. (1991), A47, 655-685].                  #
#                                                                            #
# The current version of the core CIF dictionary is obtainable from          #
# ftp://ftp.iucr.org/pub/cif_core.dic. The current version number is 2.4.    #
#                                                                            #
# Software is freely available for graphical display of the structure(s) in  #
# this CIF.  For information consult the CIF home page http://www.iucr.org/  #
# cif/home.html                                                              #
#                                                                            #
# This file may be used for bona fide research purposes within the           #
# scientific community so long as proper attribution is given to the journal # 
# article from which it was obtained.                                        #
#                                                                            #
##############################################################################
                                             
data_I
_audit_creation_method     SHELXL-97
_chemical_name_systematic
;
<i>catena</i>-Poly[[diaquacadmium(II)]-\m-4,4'-sulfonyldibenzoato-
\k^2^<i>O</i>^1^:<i>O</i>^1'^]
;
_chemical_name_common     ?
_chemical_formula_moiety     'C14 H12 Cd O8 S'
_chemical_formula_sum     'C14 H12 Cd O8 S'
_chemical_formula_iupac     '[Cd (C14 H8 O6 S) (H2 O)2]'
_chemical_formula_weight     452.72
_chemical_melting_point     ?
_symmetry_cell_setting     monoclinic
_symmetry_space_group_name_H-M     'P 2/c'
_symmetry_space_group_name_Hall     '-P 2yc'
loop_
    _symmetry_equiv_pos_as_xyz
    'x, y, z'
    '-x, y, -z+1/2'
    '-x, -y, -z'
    'x, -y, z-1/2'
_cell_length_a     13.293(3)
_cell_length_b     5.2742(12)
_cell_length_c     12.156(3)
_cell_angle_alpha     90.00
_cell_angle_beta     116.145(2)
_cell_angle_gamma     90.00
_cell_volume     765.1(3)
_cell_formula_units_Z     2
_cell_measurement_reflns_used     4318
_cell_measurement_theta_min     2.219
_cell_measurement_theta_max     27.193
_cell_measurement_temperature     298(2)
_exptl_crystal_description     block
_exptl_crystal_colour     white
_exptl_crystal_size_max     0.21
_exptl_crystal_size_mid     0.19
_exptl_crystal_size_min     0.15
_exptl_crystal_density_diffrn     1.965
_exptl_crystal_density_meas     ?
_exptl_crystal_density_method     'not measured'
_exptl_crystal_F_000     448
_exptl_absorpt_coefficient_mu     1.605
_exptl_absorpt_correction_type     multi-scan
_exptl_absorpt_process_details     '(SADABS; Bruker, 2000)'
_exptl_absorpt_correction_T_min     0.721
_exptl_absorpt_correction_T_max     0.786
_exptl_special_details
;
;
_diffrn_ambient_temperature     298(2)
_diffrn_radiation_type     MoK\a
_diffrn_radiation_wavelength     0.71073
_diffrn_radiation_source     'fine-focus sealed tube'
_diffrn_radiation_monochromator     graphite
_diffrn_measurement_device_type     'Bruker SMART CCD area-detector'
_diffrn_measurement_method     'phi and omega scans'
_diffrn_detector_area_resol_mean     ?
_diffrn_reflns_number     3574
_diffrn_reflns_av_R_equivalents     0.0729
_diffrn_reflns_av_sigmaI/netI     0.0441
_diffrn_reflns_theta_min     1.71
_diffrn_reflns_theta_max     25.10
_diffrn_reflns_theta_full     25.10
_diffrn_measured_fraction_theta_max     0.998
_diffrn_measured_fraction_theta_full     0.998
_diffrn_reflns_limit_h_min     -8
_diffrn_reflns_limit_h_max     15
_diffrn_reflns_limit_k_min     -6
_diffrn_reflns_limit_k_max     6
_diffrn_reflns_limit_l_min     -14
_diffrn_reflns_limit_l_max     12
_diffrn_standards_number     ?
_diffrn_standards_interval_count     ?
_diffrn_standards_interval_time     ?
_diffrn_standards_decay_%     ?
_refine_special_details
;
Refinement of <i>F</i>^2^ against ALL reflections. The weighted <i>R</i>-factor
<i>wR</i> and goodness of fit <i>S</i> are based on <i>F</i>^2^, conventional
<i>R</i>-factors <i>R</i> are based on <i>F</i>, with <i>F</i> set to zero for
negative <i>F</i>^2^. The threshold expression of <i>F</i>^2^ >
\s(<i>F</i>^2^) is used only for calculating <i>R</i>-factors(gt) <i>etc</i>.
and is not relevant to the choice of reflections for refinement.
<i>R</i>-factors based on <i>F</i>^2^ are statistically about twice as large
as those based on <i>F</i>, and <i>R</i>- factors based on ALL data will be
even larger.
;
_reflns_number_total     1364
_reflns_number_gt     1325
_reflns_threshold_expression     I>2sigma(I)
_refine_ls_structure_factor_coef     Fsqd
_refine_ls_matrix_type     full
_refine_ls_R_factor_all     0.0351
_refine_ls_R_factor_gt     0.0324
_refine_ls_wR_factor_gt     0.0857
_refine_ls_wR_factor_ref     0.1019
_refine_ls_goodness_of_fit_ref     1.235
_refine_ls_restrained_S_all     1.235
_refine_ls_number_reflns     1361
_refine_ls_number_parameters     110
_refine_ls_number_restraints     3
_refine_ls_hydrogen_treatment     constr
_refine_ls_weighting_scheme     calc
_refine_ls_weighting_details
         'calc w=1/[\s^2^(Fo^2^)+(0.0652P)^2^+0.0000P] where P=(Fo^2^+2Fc^2^)/3'
_atom_sites_solution_hydrogens     geom
_atom_sites_solution_primary     direct
_atom_sites_solution_secondary     difmap
_refine_ls_shift/su_max     0.004
_refine_ls_shift/su_mean     0.001
_refine_diff_density_max     0.819
_refine_diff_density_min     -1.004
_refine_ls_extinction_method     none
_refine_ls_extinction_coef     ?
loop_
    _atom_type_symbol
    _atom_type_description
    _atom_type_scat_dispersion_real
    _atom_type_scat_dispersion_imag
    _atom_type_scat_source
    'Cd' 'Cd' -0.8075 1.2024
                         'International Tables Vol C Tables 4.2.6.8 and 6.1.1.4'
    'C' 'C' 0.0033 0.0016
                         'International Tables Vol C Tables 4.2.6.8 and 6.1.1.4'
    'H' 'H' 0.0000 0.0000
                         'International Tables Vol C Tables 4.2.6.8 and 6.1.1.4'
    'O' 'O' 0.0106 0.0060
                         'International Tables Vol C Tables 4.2.6.8 and 6.1.1.4'
    'S' 'S' 0.1246 0.1234
                         'International Tables Vol C Tables 4.2.6.8 and 6.1.1.4'
_computing_data_collection     'SMART (Bruker 2000)'
_computing_cell_refinement     'SAINT (Bruker 2000)'
_computing_data_reduction     'SAINT (Bruker 2000)'
_computing_structure_solution     'SHELXS97 (Sheldrick, 2008)'
_computing_structure_refinement     'SHELXL97 (Sheldrick, 2008)'
_computing_molecular_graphics
                     'SHELXTL (Sheldrick, 2008) and DIAMOND (Brandenburg, 1999)'
_computing_publication_material     'SHELXTL  (Sheldrick, 2008)'
loop_
    _atom_site_type_symbol
    _atom_site_label
    _atom_site_fract_x
    _atom_site_fract_y
    _atom_site_fract_z
    _atom_site_U_iso_or_equiv
    _atom_site_adp_type
    _atom_site_calc_flag
    _atom_site_refinement_flags
    _atom_site_occupancy
    _atom_site_disorder_assembly
    _atom_site_disorder_group
    Cd Cd1 0.0000 0.06452(2) 0.7500 0.03071(4) Uani d SU 1 . .
    S S1 0.5000 1.11217(9) 1.2500 0.02880(11) Uani d S 1 . .
    O O1 0.14145(7) 0.34261(18) 0.81726(7) 0.0355(2) Uani d U 1 . .
    O O2 0.08657(7) 0.25919(19) 0.95927(7) 0.0382(2) Uani d U 1 . .
    O O3 0.45660(6) 1.24838(18) 1.32215(7) 0.0379(2) Uani d . 1 . .
    O O4 0.07556(8) -0.2236(2) 0.67828(7) 0.0504(3) Uani d . 1 . .
    H H4A 0.0490 -0.2211 0.6006 0.060 Uiso d R 1 . .
    H H4B 0.0724 -0.3725 0.7034 0.060 Uiso d R 1 . .
    C C1 0.14914(9) 0.3776(3) 0.92426(9) 0.0286(2) Uani d U 1 . .
    C C2 0.23354(12) 0.5638(2) 1.00469(11) 0.0304(4) Uani d . 1 . .
    C C3 0.32577(10) 0.6180(3) 0.98250(11) 0.0354(3) Uani d . 1 . .
    H H3 0.3327 0.5418 0.9172 0.043 Uiso calc R 1 . .
    C C4 0.40667(9) 0.7851(3) 1.05787(10) 0.0365(3) Uani d . 1 . .
    H H4 0.4693 0.8180 1.0449 0.044 Uiso calc R 1 . .
    C C5 0.39451(10) 0.9035(2) 1.15258(11) 0.0290(3) Uani d . 1 . .
    C C6 0.30158(9) 0.8548(3) 1.17385(10) 0.0351(3) Uani d . 1 . .
    H H6 0.2937 0.9353 1.2377 0.042 Uiso calc R 1 . .
    C C7 0.22143(9) 0.6857(3) 1.09904(10) 0.0349(3) Uani d . 1 . .
    H H7 0.1588 0.6533 1.1121 0.042 Uiso calc R 1 . .
loop_
    _atom_site_aniso_label
    _atom_site_aniso_U_11
    _atom_site_aniso_U_22
    _atom_site_aniso_U_33
    _atom_site_aniso_U_12
    _atom_site_aniso_U_13
    _atom_site_aniso_U_23
    Cd1 0.03760(6) 0.02817(8) 0.02969(5) 0.000 0.01787(4) 0.000
    S1 0.03045(16) 0.03051(18) 0.02660(15) 0.000 0.01361(12) 0.000
    O1 0.0430(3) 0.0402(4) 0.0285(2) -0.0069(3) 0.0206(2) -0.0069(3)
    O2 0.0473(3) 0.0419(5) 0.0299(3) -0.0117(3) 0.0211(2) -0.0022(3)
    O3 0.0406(3) 0.0381(5) 0.0387(4) 0.0037(4) 0.0208(3) -0.0066(3)
    O4 0.0902(5) 0.0382(5) 0.0411(3) 0.0184(4) 0.0456(3) 0.0079(4)
    C1 0.0348(4) 0.0289(5) 0.0234(3) 0.0038(4) 0.0140(2) 0.0057(4)
    C2 0.0345(5) 0.0342(8) 0.0240(5) 0.0000(4) 0.0143(4) 0.0034(4)
    C3 0.0375(5) 0.0461(6) 0.0309(4) -0.0039(5) 0.0226(3) -0.0076(5)
    C4 0.0348(4) 0.0464(7) 0.0378(4) -0.0055(5) 0.0248(3) -0.0056(5)
    C5 0.0305(5) 0.0305(6) 0.0253(5) 0.0004(4) 0.0116(4) 0.0028(4)
    C6 0.0394(5) 0.0426(6) 0.0314(4) -0.0039(6) 0.0231(3) -0.0065(5)
    C7 0.0375(4) 0.0405(7) 0.0364(4) -0.0060(5) 0.0252(3) -0.0035(5)
_geom_special_details
;
All e.s.d.'s (except the e.s.d. in the dihedral angle between two l.s. planes)
are estimated using the full covariance matrix. The cell e.s.d.'s are taken
into account individually in the estimation of e.s.d.'s in distances, angles
and torsion angles; correlations between e.s.d.'s in cell parameters are only
used when they are defined by crystal symmetry. An approximate (isotropic)
treatment of cell e.s.d.'s is used for estimating e.s.d.'s involving l.s.
planes.
;
loop_
    _geom_bond_atom_site_label_1
    _geom_bond_atom_site_label_2
    _geom_bond_site_symmetry_2
    _geom_bond_distance
    _geom_bond_publ_flag
    Cd1 O4 . 2.2023(11) ?
    Cd1 O4 2_556 2.2023(11) ?
    Cd1 O1 . 2.2362(10) ?
    Cd1 O1 2_556 2.2362(9) ?
    Cd1 O2 . 2.5040(9) ?
    Cd1 O2 2_556 2.5040(10) ?
    Cd1 C1 2_556 2.7283(12) ?
    S1 O3 . 1.4367(10) ?
    S1 O3 2_657 1.4367(10) ?
    S1 C5 . 1.7655(12) ?
    S1 C5 2_657 1.7655(12) ?
    O1 C1 . 1.2725(15) ?
    O2 C1 . 1.2550(17) ?
    O4 H4A . 0.8500 ?
    O4 H4B . 0.8499 ?
    C1 C2 . 1.4871(16) ?
    C2 C7 . 1.385(2) ?
    C2 C3 . 1.396(2) ?
    C3 C4 . 1.3801(18) ?
    C3 H3 . 0.9300 ?
    C4 C5 . 1.380(2) ?
    C4 H4 . 0.9300 ?
    C5 C6 . 1.393(2) ?
    C6 C7 . 1.3798(17) ?
    C6 H6 . 0.9300 ?
    C7 H7 . 0.9300 ?
loop_
    _geom_angle_atom_site_label_1
    _geom_angle_atom_site_label_2
    _geom_angle_atom_site_label_3
    _geom_angle_site_symmetry_1
    _geom_angle_site_symmetry_3
    _geom_angle
    _geom_angle_publ_flag
    O4 Cd1 O4 . 2_556 92.73(6) ?
    O4 Cd1 O1 . . 98.09(4) ?
    O4 Cd1 O1 2_556 . 139.87(3) ?
    O4 Cd1 O1 . 2_556 139.87(3) ?
    O4 Cd1 O1 2_556 2_556 98.09(4) ?
    O1 Cd1 O1 . 2_556 98.02(5) ?
    O4 Cd1 O2 . . 126.84(3) ?
    O4 Cd1 O2 2_556 . 88.07(4) ?
    O1 Cd1 O2 . . 54.80(3) ?
    O1 Cd1 O2 2_556 . 92.21(3) ?
    O4 Cd1 O2 . 2_556 88.07(4) ?
    O4 Cd1 O2 2_556 2_556 126.84(3) ?
    O1 Cd1 O2 . 2_556 92.21(3) ?
    O1 Cd1 O2 2_556 2_556 54.80(3) ?
    O2 Cd1 O2 . 2_556 131.59(5) ?
    O4 Cd1 C1 . 2_556 114.36(4) ?
    O4 Cd1 C1 2_556 2_556 115.02(4) ?
    O1 Cd1 C1 . 2_556 95.34(4) ?
    O1 Cd1 C1 2_556 2_556 27.48(4) ?
    O2 Cd1 C1 . 2_556 113.08(4) ?
    O2 Cd1 C1 2_556 2_556 27.33(4) ?
    O3 S1 O3 . 2_657 119.99(9) ?
    O3 S1 C5 . . 107.90(6) ?
    O3 S1 C5 2_657 . 108.43(6) ?
    O3 S1 C5 . 2_657 108.43(6) ?
    O3 S1 C5 2_657 2_657 107.90(6) ?
    C5 S1 C5 . 2_657 102.86(8) ?
    C1 O1 Cd1 . . 98.32(8) ?
    C1 O2 Cd1 . . 86.34(7) ?
    Cd1 O4 H4A . . 113.0 ?
    Cd1 O4 H4B . . 113.1 ?
    H4A O4 H4B . . 110.5 ?
    O2 C1 O1 . . 120.51(10) ?
    O2 C1 C2 . . 121.76(11) ?
    O1 C1 C2 . . 117.73(12) ?
    C7 C2 C3 . . 119.83(11) ?
    C7 C2 C1 . . 121.45(14) ?
    C3 C2 C1 . . 118.72(13) ?
    C4 C3 C2 . . 119.75(13) ?
    C4 C3 H3 . . 120.1 ?
    C2 C3 H3 . . 120.1 ?
    C5 C4 C3 . . 119.95(13) ?
    C5 C4 H4 . . 120.0 ?
    C3 C4 H4 . . 120.0 ?
    C4 C5 C6 . . 120.73(11) ?
    C4 C5 S1 . . 119.41(11) ?
    C6 C5 S1 . . 119.84(10) ?
    C7 C6 C5 . . 119.16(12) ?
    C7 C6 H6 . . 120.4 ?
    C5 C6 H6 . . 120.4 ?
    C6 C7 C2 . . 120.54(13) ?
    C6 C7 H7 . . 119.7 ?
    C2 C7 H7 . . 119.7 ?
loop_
    _geom_torsion_atom_site_label_1
    _geom_torsion_atom_site_label_2
    _geom_torsion_atom_site_label_3
    _geom_torsion_atom_site_label_4
    _geom_torsion_site_symmetry_1
    _geom_torsion_site_symmetry_2
    _geom_torsion_site_symmetry_3
    _geom_torsion_site_symmetry_4
    _geom_torsion
    _geom_torsion_publ_flag
    O4 Cd1 O1 C1 . . . . -130.73(7) ?
    O4 Cd1 O1 C1 2_556 . . . -26.66(10) ?
    O1 Cd1 O1 C1 2_556 . . . 86.14(8) ?
    O2 Cd1 O1 C1 . . . . -0.88(7) ?
    O2 Cd1 O1 C1 2_556 . . . 140.90(7) ?
    C1 Cd1 O1 C1 2_556 . . . 113.69(8) ?
    O4 Cd1 O2 C1 . . . . 72.63(8) ?
    O4 Cd1 O2 C1 2_556 . . . 164.60(7) ?
    O1 Cd1 O2 C1 2_556 . . . -97.38(8) ?
    O1 Cd1 O2 C1 . . . . 0.89(7) ?
    O2 Cd1 O2 C1 2_556 . . . -54.85(7) ?
    C1 Cd1 O2 C1 2_556 . . . -78.93(9) ?
    Cd1 O2 C1 O1 . . . . -1.48(11) ?
    Cd1 O2 C1 C2 . . . . 178.02(11) ?
    Cd1 O1 C1 O2 . . . . 1.67(13) ?
    Cd1 O1 C1 C2 . . . . -177.85(9) ?
    O2 C1 C2 C7 . . . . -24.41(18) ?
    O1 C1 C2 C7 . . . . 155.11(11) ?
    O2 C1 C2 C3 . . . . 156.57(12) ?
    O1 C1 C2 C3 . . . . -23.92(16) ?
    C7 C2 C3 C4 . . . . 2.62(18) ?
    C1 C2 C3 C4 . . . . -178.34(11) ?
    C2 C3 C4 C5 . . . . -1.87(19) ?
    C3 C4 C5 C6 . . . . 0.49(19) ?
    C3 C4 C5 S1 . . . . 178.80(10) ?
    O3 S1 C5 C4 2_657 . . . 36.48(11) ?
    O3 S1 C5 C4 . . . . 167.88(10) ?
    C5 S1 C5 C4 2_657 . . . -77.63(10) ?
    O3 S1 C5 C6 2_657 . . . -145.19(10) ?
    O3 S1 C5 C6 . . . . -13.78(12) ?
    C5 S1 C5 C6 2_657 . . . 100.71(11) ?
    C4 C5 C6 C7 . . . . 0.15(19) ?
    S1 C5 C6 C7 . . . . -178.16(10) ?
    C5 C6 C7 C2 . . . . 0.61(18) ?
    C3 C2 C7 C6 . . . . -2.00(18) ?
    C1 C2 C7 C6 . . . . 178.99(11) ?
loop_
    _geom_hbond_atom_site_label_D
    _geom_hbond_atom_site_label_H
    _geom_hbond_atom_site_label_A
    _geom_hbond_site_symmetry_A
    _geom_hbond_distance_DH
    _geom_hbond_distance_HA
    _geom_hbond_distance_DA
    _geom_hbond_angle_DHA
    O4 H4B O1 1_545 0.85 1.97 2.7479(14) 150.8
    O4 H4A O2 4 0.85 2.00 2.7364(15) 144.5
    C6 H6 O3 . 0.93 2.55 2.9208(16) 104.1
data_global
_journal_date_recd_electronic     2010-09-25
_journal_date_accepted     2010-10-04
_journal_name_full     'Acta Crystallographica, Section E'
_journal_year     2010
_journal_volume     66
_journal_issue     11
_journal_page_first     m1405
_journal_page_last     m1405
_journal_paper_category     QM
_journal_coeditor_code     BX2311
_publ_contact_author_name     'chang-mei jiao'
_publ_contact_author_address
;
Department of Chemistry,
Yancheng Teachers' College,
Yancheng, 224002,
People's Republic of China
;
_publ_contact_author_email     'wjndyc@gmail.com'
_publ_contact_author_fax     '86 515 88233188'
_publ_contact_author_phone     '86 515 88233188'
_publ_section_title
;\
<i>catena</i>-Poly[[diaquacadmium(II)]-\m-4,4'-sulfonyldibenzoato-\
\k^2^<i>O</i>^1^:<i>O</i>^1'^]
;
loop_
    _publ_author_name
    _publ_author_footnote
    _publ_author_address
    'Jiao, Chang-mei' .
;
Department of Chemistry,
Yancheng Teachers' College,
Yancheng 224002,
People's Republic of China
;
