# Supplementary material for: catena-Poly[[diaqua­cadmium(II)]-μ-4,4′-sulfonyl­dibenzoato-κ2 O 1:O 1′]
Source: Acta Crystallogr Sect E Struct Rep Online. 2010 Oct 13;66(Pt 11):m1405. doi: 10.1107/S1600536810039711 (PMC3009193; doi:10.1107/S1600536810039711)
Supplement: Supplementary file 2 [file e-66-m1405-Isup2.hkl]

# 
# h,k,l, Fc-squared, Fo-squared, sigma(Fo-squared) and status flag 
# 
data_I
_shelx_title ' 1 in P2/c' 
_shelx_refln_list_code          4 
_shelx_F_calc_maximum      191.93 
_exptl_crystal_F_000       224.00 
_reflns_d_resolution_high  0.8378 
 
loop_ 
 _symmetry_equiv_pos_as_xyz 
 'x, y, z' 
 '-x, y, -z+1/2' 
 '-x, -y, -z' 
 'x, -y, z-1/2' 
 
_cell_length_a    13.2930 
_cell_length_b     5.2742 
_cell_length_c    12.1560 
_cell_angle_alpha  90.000 
_cell_angle_beta  116.145 
_cell_angle_gamma  90.000 
 
_shelx_F_squared_multiplier     1.000 
 
loop_ 
 _refln_index_h 
 _refln_index_k 
 _refln_index_l 
 _refln_F_squared_calc 
 _refln_F_squared_meas 
 _refln_F_squared_sigma 
 _refln_observed_status 
   1   0   0     5235.63        0.31      0.20 o 
   2   0   0    11216.49     7301.88     54.46 o 
   3   0   0      891.77      597.33      9.69 o 
   4   0   0     3067.28     2286.51     41.71 o 
   5   0   0      544.79      413.20     14.84 o 
   6   0   0     2565.78     2197.62     76.64 o 
   7   0   0     1458.41     1355.05     38.55 o 
   8   0   0     2341.91     2449.82     41.00 o 
   9   0   0     1003.42     1028.53     22.95 o 
  10   0   0     1702.90     1833.60     32.64 o 
  11   0   0       12.49       15.30      4.28 o 
  12   0   0     1052.88     1137.96     29.07 o 
  13   0   0      993.45     1116.13     30.39 o 
  14   0   0      445.21      552.46     22.84 o 
   0   1   0     4100.86     2775.44     18.46 o 
   1   1   0      482.00      475.59     36.54 o 
   2   1   0    16724.17    15410.62   2295.15 o 
   3   1   0     6899.27     7036.50    803.12 o 
   4   1   0     6170.18     5646.63    402.17 o 
   5   1   0     2146.03     2003.33     66.52 o 
   6   1   0     2395.32     2156.47     21.41 o 
   7   1   0     1320.93     1205.51     25.45 o 
   8   1   0     1821.26     1676.81     15.15 o 
   9   1   0      152.66      162.90     12.19 o 
  10   1   0     2699.53     2785.83     66.73 o 
  11   1   0      647.72      701.80     15.32 o 
  12   1   0      483.19      520.13     13.95 o 
  13   1   0       75.62       87.22      6.42 o 
  14   1   0      201.53      236.10     10.78 o 
   0   2   0      669.95      736.35     78.58 o 
   1   2   0      875.81      809.97     68.58 o 
   2   2   0       96.60       70.27      4.16 o 
   3   2   0     3701.46     4260.02    233.92 o 
   4   2   0     3231.19     3840.89    141.56 o 
   5   2   0     2800.00     3100.62    219.05 o 
   6   2   0     3033.42     3142.07    177.98 o 
   7   2   0      989.38     1032.85     55.03 o 
   8   2   0     1705.39     1604.85     47.86 o 
   9   2   0      317.09      310.27      7.50 o 
  10   2   0      378.29      341.07      8.29 o 
  11   2   0      104.26      109.44      5.09 o 
  12   2   0      233.37      233.71     22.13 o 
  13   2   0       36.21       47.77      5.30 o 
   0   3   0      423.24      412.42     41.97 o 
   1   3   0     1972.79     2067.86     94.74 o 
   2   3   0        0.76        2.25      1.06 o 
   3   3   0       22.49       18.78      1.58 o 
   4   3   0        3.80        4.46      1.02 o 
   5   3   0      506.89      502.39     52.38 o 
   6   3   0      453.59      452.38     21.81 o 
   7   3   0      433.82      472.67     29.18 o 
   8   3   0      116.06      112.23      4.99 o 
   9   3   0      298.36      298.76     17.37 o 
  10   3   0       38.43       41.75      3.61 o 
  11   3   0       32.13       43.02      6.43 o 
  12   3   0        7.49        3.72      2.20 o 
   0   4   0      170.87      177.88      6.49 o 
   1   4   0      106.34      106.43      3.64 o 
   2   4   0      111.24      125.59      5.64 o 
   3   4   0       28.18       25.74      2.49 o 
   4   4   0        9.62        8.50      2.12 o 
   5   4   0       25.82       26.09      3.28 o 
   6   4   0      769.52      772.12     61.19 o 
   7   4   0       31.43       34.64      3.93 o 
   8   4   0      243.61      258.28      9.55 o 
   9   4   0       88.29       85.21      5.93 o 
  10   4   0       37.14       44.13      4.93 o 
   0   5   0      287.14      286.48     10.91 o 
   1   5   0        8.28       13.01      2.33 o 
   2   5   0      379.07      367.92     22.79 o 
   3   5   0       26.33       33.32      9.48 o 
   4   5   0      489.07      465.40     14.84 o 
   5   5   0       86.42       81.33      5.91 o 
   6   5   0      215.66      209.31      9.41 o 
   7   5   0        1.11        2.54      2.34 o 
   8   5   0      236.86      207.96     16.57 o 
   1   6   0      108.75      125.66      7.43 o 
   2   6   0      639.02      639.86     35.34 o 
   3   6   0      187.86      193.11     15.71 o 
   4   6   0      281.01      289.61     17.44 o 
 -14   1   1       81.92       90.35      6.89 o 
 -13   1   1      143.37      158.97      9.89 o 
 -12   1   1      113.55      109.34      6.63 o 
 -11   1   1       28.72       31.05      3.93 o 
 -10   1   1        3.53        3.15      1.40 o 
  -9   1   1      274.55      229.49      8.84 o 
  -8   1   1      587.69      519.05      9.05 o 
  -7   1   1     1678.42     1564.40     24.09 o 
  -6   1   1      253.31      194.14      5.81 o 
  -5   1   1     1488.59     1371.67    102.37 o 
  -4   1   1      627.68      699.15     50.30 o 
  -3   1   1     5889.68     6427.78    468.36 o 
  -2   1   1     2416.64     2902.59    142.63 o 
  -1   1   1     1275.46     1442.37     63.29 o 
   0   1   1     1493.35     1503.32     19.02 o 
   1   1   1     6021.58     6083.15    335.56 o 
   2   1   1    12997.65    11470.14   1350.79 o 
   3   1   1       59.69       51.43      2.75 o 
   4   1   1     1559.78     1531.51     93.53 o 
   5   1   1     3085.57     3164.22    138.46 o 
   6   1   1      709.83      718.25     16.09 o 
   7   1   1     2136.54     2055.89     18.18 o 
   8   1   1      344.52      345.49      8.61 o 
   9   1   1      152.57      154.96      5.27 o 
  10   1   1      494.04      488.55     26.01 o 
  11   1   1       82.11       92.92      6.09 o 
  12   1   1        0.67        2.82      2.03 o 
  13   1   1      229.60      261.23     10.96 o 
 -13   2   1      466.43      516.88     14.52 o 
 -12   2   1      106.87       99.65     11.73 o 
 -11   2   1      684.01      660.95     13.74 o 
 -10   2   1     1133.41     1046.36     25.02 o 
  -9   2   1      846.35      814.81     11.65 o 
  -8   2   1      162.50      150.52      5.45 o 
  -7   2   1     2241.43     2284.82     93.41 o 
  -6   2   1      793.00      845.74     51.71 o 
  -5   2   1     5248.15     5864.49    519.85 o 
  -4   2   1     2422.71     2610.27    137.13 o 
  -3   2   1     5386.26     5819.33    309.61 o 
  -2   2   1      573.66      589.34     36.90 o 
  -1   2   1     1474.51     1314.60    138.15 o 
   0   2   1      475.45      453.44     32.08 o 
   1   2   1     1207.46     1078.92     64.97 o 
   2   2   1     1323.09     1249.78     62.08 o 
   3   2   1    14670.68    15061.57   1324.57 o 
   4   2   1      555.55      491.38     36.69 o 
   5   2   1     1728.80     1685.41    147.18 o 
   6   2   1       25.39       30.13      2.39 o 
   7   2   1     1277.26     1296.86     34.86 o 
   8   2   1      761.23      761.74     13.17 o 
   9   2   1      772.64      802.48     18.04 o 
  10   2   1      188.99      184.47      6.40 o 
  11   2   1      691.22      690.29     38.40 o 
  12   2   1       13.48       17.03      3.74 o 
 -12   3   1       86.51       91.51      6.24 o 
 -11   3   1      861.37      837.32     17.52 o 
 -10   3   1      196.17      207.70      9.33 o 
  -9   3   1     1550.09     1483.12     74.86 o 
  -8   3   1      951.50      991.20     55.99 o 
  -7   3   1     3144.87     3402.17    207.69 o 
  -6   3   1      316.93      334.80     22.91 o 
  -5   3   1     1878.30     2084.00    102.58 o 
  -4   3   1       22.74       21.05      1.52 o 
  -3   3   1     2940.62     3234.97    232.97 o 
  -2   3   1     1912.42     2007.11    141.07 o 
  -1   3   1     1913.44     1763.26    161.80 o 
   0   3   1     4700.66     4920.81    282.47 o 
   1   3   1     5178.90     5514.82    319.08 o 
   2   3   1     2969.95     3050.78    144.20 o 
   3   3   1     3022.38     3254.06    152.74 o 
   4   3   1     2773.21     2851.80    198.24 o 
   5   3   1     2542.45     2808.57    179.29 o 
   6   3   1      889.90      927.41     64.75 o 
   7   3   1     1376.06     1313.27     62.04 o 
   8   3   1       61.55       60.88      4.54 o 
   9   3   1      489.86      513.79     10.49 o 
  10   3   1      127.97      140.58      7.17 o 
  11   3   1      520.77      548.81     20.19 o 
  12   3   1       26.41       26.60      3.14 o 
 -11   4   1      226.59      210.77      9.61 o 
 -10   4   1      362.41      393.79     12.47 o 
  -9   4   1      702.30      703.07     37.17 o 
  -8   4   1      758.21      792.22     44.98 o 
  -7   4   1      849.85      870.33     91.94 o 
  -6   4   1      545.77      591.13     76.95 o 
  -5   4   1     1597.93     1728.68    270.52 o 
  -4   4   1      749.74      802.77    151.55 o 
  -3   4   1     1353.18     1458.69     91.20 o 
  -2   4   1     1207.44     1268.76     68.27 o 
  -1   4   1     3290.49     3363.47    172.01 o 
   0   4   1     2633.69     2618.58    100.60 o 
   1   4   1     2120.78     2128.02     84.16 o 
   2   4   1     1429.82     1429.19     64.94 o 
   3   4   1     1188.45     1141.63     90.97 o 
   4   4   1      649.27      615.66     33.96 o 
   5   4   1     1221.11     1157.79     53.06 o 
   6   4   1      629.86      602.45     20.82 o 
   7   4   1      776.49      706.03     39.11 o 
   8   4   1      488.31      446.76     15.44 o 
   9   4   1      447.19      415.33     13.96 o 
  10   4   1      168.59      197.56     17.28 o 
  -9   5   1       38.56       37.17      6.78 o 
  -8   5   1      329.83      331.08     36.56 o 
  -7   5   1      188.30      176.00      8.79 o 
  -6   5   1      518.44      489.06     13.99 o 
  -5   5   1      672.47      603.37     15.00 o 
  -4   5   1     1600.79     1510.09    127.99 o 
  -3   5   1      890.89      830.42     81.08 o 
  -2   5   1      881.37      915.54     66.63 o 
  -1   5   1      461.27      477.00     12.64 o 
   0   5   1      242.93      252.04      6.13 o 
   1   5   1      554.63      565.31     40.44 o 
   2   5   1      721.49      730.07     48.55 o 
   3   5   1      611.33      557.76     21.06 o 
   4   5   1      225.90      214.44     12.09 o 
   5   5   1      489.97      442.27     21.98 o 
   6   5   1      341.28      324.44     11.83 o 
   7   5   1      113.40      115.49      8.01 o 
   8   5   1      523.97      510.90     23.30 o 
  -4   6   1      185.62      191.09      9.44 o 
  -3   6   1        6.23        7.07      2.95 o 
  -2   6   1      613.31      650.99     51.40 o 
  -1   6   1      154.68      167.87     11.93 o 
   0   6   1      255.43      308.97     11.03 o 
   1   6   1       18.78       23.16      4.07 o 
   2   6   1      163.60      193.64     14.69 o 
   3   6   1       53.25       50.09      5.71 o 
 -15   0   2      136.05      150.84     12.54 o 
 -14   0   2      790.63      836.39     26.41 o 
 -13   0   2      106.04      119.22      9.79 o 
 -12   0   2      706.38      726.45     21.93 o 
 -11   0   2      335.15      326.86     14.07 o 
  -9   0   2     1981.15     1901.50     17.68 o 
  -8   0   2     2925.83     2709.51     77.05 o 
  -7   0   2     7094.02     7631.70    219.88 o 
  -6   0   2     2180.65     2409.92    129.17 o 
  -5   0   2       31.20       45.39      3.98 o 
  -4   0   2     6238.87     7112.95    115.04 o 
  -3   0   2     3528.87     4270.48    160.32 o 
  -2   0   2    36836.11    37911.73    190.31 o 
  -1   0   2     1089.41     1172.43     11.42 o 
   0   0   2     8049.39     9015.09    347.05 o 
   1   0   2     4918.35     5293.83    302.39 o 
   2   0   2     8816.04     8704.66    170.27 o 
   3   0   2      824.97      735.67     28.26 o 
   4   0   2     9483.82     9036.21     75.18 o 
   5   0   2     2508.13     2241.25     26.36 o 
   6   0   2    11070.10    10226.68     80.36 o 
   7   0   2      871.64      789.03     48.44 o 
   8   0   2     2540.42     2241.85     34.27 o 
   9   0   2       11.67       10.91      3.67 o 
  10   0   2     1151.48     1172.12     28.15 o 
  11   0   2      866.26      939.60     26.62 o 
  12   0   2      115.01      133.50     11.12 o 
  13   0   2      134.24      153.69     12.54 o 
 -14   1   2      370.13      400.75     15.65 o 
 -13   1   2      358.08      385.12     14.28 o 
 -12   1   2     1655.01     1673.55     83.68 o 
 -11   1   2      165.14      158.35      6.82 o 
 -10   1   2     1772.65     1658.09     66.34 o 
  -9   1   2     1208.71     1139.86     19.20 o 
  -8   1   2     1248.66     1151.02     29.64 o 
  -7   1   2      987.90      945.48     34.39 o 
  -6   1   2     6220.68     6547.04    445.85 o 
  -5   1   2     3950.92     4353.33    359.09 o 
  -4   1   2     8262.27     8674.93    678.89 o 
  -3   1   2     2015.56     2095.48    134.46 o 
  -2   1   2     4469.20     4943.80    177.29 o 
  -1   1   2      235.64      248.57      4.33 o 
   0   1   2    18665.89    18083.93   1176.92 o 
   1   1   2     5858.44     6241.91    294.12 o 
   2   1   2     2755.79     2812.52    147.68 o 
   3   1   2     6097.58     6501.56    428.34 o 
   4   1   2     6145.96     6277.45    309.38 o 
   5   1   2      454.32      415.34     12.91 o 
   6   1   2     2049.55     1915.74     25.04 o 
   7   1   2      466.44      425.38     10.12 o 
   8   1   2     2438.71     2372.49     92.86 o 
   9   1   2      593.20      588.73     29.65 o 
  10   1   2      826.92      835.28     55.33 o 
  11   1   2      113.87      127.28      7.17 o 
  12   1   2      324.77      358.90     12.51 o 
 -14   2   2      104.72      106.29      7.14 o 
 -13   2   2       79.00       75.94      5.73 o 
 -12   2   2      365.72      342.29      8.74 o 
 -11   2   2      304.23      289.02      7.69 o 
 -10   2   2     1763.94     1629.00     45.99 o 
  -9   2   2       81.35       73.89      3.63 o 
  -8   2   2     1242.74     1119.12     14.21 o 
  -7   2   2      496.05      479.47     22.00 o 
  -6   2   2     2352.58     2645.47    137.41 o 
  -5   2   2     1767.87     1852.74     85.92 o 
  -4   2   2     1982.74     2164.86     90.24 o 
  -3   2   2     1683.10     1836.71    133.14 o 
  -2   2   2     3408.41     3632.30    236.21 o 
  -1   2   2     3069.40     3016.75    147.07 o 
   0   2   2     1689.07     1570.95     64.48 o 
   1   2   2     1728.28     1588.92     72.10 o 
   2   2   2     2116.72     2001.03    114.10 o 
   3   2   2     2934.54     2676.13    119.31 o 
   4   2   2      255.58      211.24      9.18 o 
   5   2   2      951.60      924.43     41.80 o 
   6   2   2       91.65       78.12      3.95 o 
   7   2   2      609.30      618.61     37.85 o 
   8   2   2      443.22      457.78      9.19 o 
   9   2   2      358.18      361.12      9.16 o 
  10   2   2      498.07      482.27     22.39 o 
  11   2   2      167.81      179.07     13.72 o 
  12   2   2      288.44      307.80     19.94 o 
 -13   3   2       53.31       55.70      5.30 o 
 -12   3   2        7.18        7.86      2.50 o 
 -11   3   2       88.89       92.71      6.01 o 
 -10   3   2        0.16        2.23      1.91 o 
  -9   3   2      174.72      174.57      7.50 o 
  -8   3   2      759.65      756.93     52.57 o 
  -7   3   2      622.32      658.83     88.12 o 
  -6   3   2       38.72       43.79      2.74 o 
  -5   3   2      389.14      405.75     32.10 o 
  -4   3   2      195.99      203.67     14.03 o 
  -3   3   2     1008.12      987.83     56.35 o 
  -2   3   2      433.18      407.26     38.48 o 
  -1   3   2     1571.73     1698.15    124.42 o 
   0   3   2       52.38       61.98      7.95 o 
   1   3   2       97.71       83.63      2.70 o 
   2   3   2       43.55       50.07      7.36 o 
   3   3   2        1.33        8.39      3.46 o 
   4   3   2        3.31        1.33      1.03 o 
   5   3   2     1294.62     1266.69     64.48 o 
   6   3   2      228.68      196.48      5.25 o 
   7   3   2      339.45      355.16     20.73 o 
   8   3   2        5.23        5.34      1.60 o 
   9   3   2      117.63      132.46      8.90 o 
  10   3   2        7.48        7.77      1.99 o 
  11   3   2       71.88       85.14      4.54 o 
 -11   4   2      119.35      129.49     15.14 o 
 -10   4   2      375.49      387.49     12.29 o 
  -9   4   2       33.80       32.96      5.71 o 
  -8   4   2      375.97      369.63     41.61 o 
  -7   4   2       43.19       38.48      4.18 o 
  -6   4   2       25.21       30.31      9.59 o 
  -5   4   2      299.17      290.71     45.79 o 
  -4   4   2       49.13       45.69      3.94 o 
  -3   4   2       51.66       53.46      2.75 o 
  -2   4   2      713.75      680.85     84.88 o 
  -1   4   2        3.78        2.28      1.26 o 
   0   4   2      160.69      144.36      8.83 o 
   1   4   2       10.20       12.52      1.99 o 
   2   4   2        6.78        8.41      2.38 o 
   3   4   2       58.96       66.76      4.79 o 
   4   4   2       24.50       19.87      3.28 o 
   5   4   2        1.76        1.18      1.40 o 
   6   4   2        0.67        1.91      1.90 o 
   7   4   2       30.60       29.26      5.51 o 
   8   4   2       33.08       32.14      4.79 o 
   9   4   2      112.94      105.83     17.80 o 
  -9   5   2        0.15        0.51      2.86 o 
  -8   5   2      230.55      208.77     13.87 o 
  -7   5   2       78.72       66.90      7.75 o 
  -6   5   2      366.48      329.52     16.22 o 
  -5   5   2      110.93       98.21      8.97 o 
  -4   5   2      489.91      425.63     35.70 o 
  -3   5   2       87.53       80.02      8.54 o 
  -2   5   2      406.63      407.67     22.57 o 
  -1   5   2       25.73       28.93      2.56 o 
   0   5   2      691.62      696.78     22.84 o 
   1   5   2       14.00       15.22      3.20 o 
   2   5   2      168.53      175.12     14.43 o 
   3   5   2        4.80        5.47      2.32 o 
   4   5   2      101.05      102.70      6.63 o 
   5   5   2       19.96       11.62      3.21 o 
   6   5   2      371.68      322.81     12.08 o 
   7   5   2       33.26       32.28      4.97 o 
  -4   6   2      377.54      362.91     19.94 o 
  -3   6   2       99.93      111.14     13.62 o 
  -2   6   2      494.31      466.99     19.17 o 
  -1   6   2       85.15      100.35      9.48 o 
   0   6   2      223.56      242.70     10.09 o 
   1   6   2       72.63       85.18      9.23 o 
   2   6   2      482.35      520.33     30.29 o 
 -15   1   3      135.83      147.38      8.69 o 
 -14   1   3       41.46       41.32      5.01 o 
 -13   1   3       81.55       95.23     15.40 o 
 -12   1   3       19.12       13.89      3.52 o 
 -11   1   3       85.26       91.29      4.26 o 
 -10   1   3      143.61      153.77     17.11 o 
  -9   1   3      830.25      792.97     10.45 o 
  -8   1   3      508.63      460.57     19.12 o 
  -7   1   3     1114.35     1142.90     73.04 o 
  -6   1   3     2979.49     3249.22    198.03 o 
  -5   1   3       40.61       25.68      1.79 o 
  -4   1   3     1856.80     2066.71     40.51 o 
  -3   1   3     4681.67     5050.80     78.92 o 
  -2   1   3     1580.02     1796.92     66.27 o 
  -1   1   3     2078.98     2337.98     70.35 o 
   0   1   3     1610.28     1974.43     68.04 o 
   1   1   3      900.46      924.25     17.36 o 
   2   1   3      409.89      547.61     14.76 o 
   3   1   3     2711.08     2894.01     77.99 o 
   4   1   3       89.55       83.45      2.25 o 
   5   1   3     1458.08     1364.51     51.43 o 
   6   1   3      243.07      216.86      4.80 o 
   7   1   3      917.91      853.87     18.99 o 
   8   1   3        0.20        3.10      2.84 o 
   9   1   3      151.01      150.55      7.24 o 
  10   1   3       28.50       30.25      8.31 o 
  11   1   3      382.74      418.43     27.23 o 
  12   1   3        7.75       12.63      3.53 o 
 -14   2   3       98.13      101.99      9.89 o 
 -13   2   3      662.31      652.25     49.41 o 
 -12   2   3      352.64      352.12     17.47 o 
 -11   2   3      658.54      620.20     10.90 o 
 -10   2   3        3.27        3.56      1.41 o 
  -9   2   3     1337.34     1278.07     83.41 o 
  -8   2   3      100.50      100.28      3.82 o 
  -7   2   3     1990.79     2057.18    131.54 o 
  -6   2   3     1378.79     1512.22     68.58 o 
  -5   2   3     5709.09     6370.02    150.91 o 
  -4   2   3      936.03     1063.64     45.07 o 
  -3   2   3     3080.02     3251.47    145.78 o 
  -2   2   3      953.54     1029.76     39.32 o 
  -1   2   3     1822.28     1763.65     35.10 o 
   0   2   3     1291.47     1321.30     27.01 o 
   1   2   3    11615.35    11667.22    526.40 o 
   2   2   3       23.71       16.05      1.36 o 
   3   2   3     1555.72     1398.76     66.03 o 
   4   2   3      865.84      781.85     35.03 o 
   5   2   3     1131.32     1027.36     54.95 o 
   6   2   3      136.44      126.51      8.11 o 
   7   2   3     1156.75     1106.90     46.07 o 
   8   2   3      271.02      278.16      8.41 o 
   9   2   3      728.19      791.85     19.70 o 
  10   2   3       93.81      107.86      7.09 o 
  11   2   3      390.82      428.38     47.02 o 
 -13   3   3      456.59      455.17     13.80 o 
 -12   3   3      338.25      341.02     28.05 o 
 -11   3   3      718.93      722.75     66.29 o 
 -10   3   3      963.44      976.97     68.94 o 
  -9   3   3     2668.73     2769.00    364.65 o 
  -8   3   3        8.62       13.76      6.58 o 
  -7   3   3     2316.75     2337.24    260.68 o 
  -6   3   3       22.13       21.26      2.34 o 
  -5   3   3     3208.03     3468.94    156.67 o 
  -4   3   3      623.80      625.52     26.71 o 
  -3   3   3     3164.21     3244.58    241.08 o 
  -2   3   3     1987.48     2094.69    162.11 o 
  -1   3   3     4441.78     4465.96    398.65 o 
   0   3   3     2465.88     2308.95    184.14 o 
   1   3   3     2469.26     2311.88    129.19 o 
   2   3   3     1176.83     1061.54     30.97 o 
   3   3   3     3478.79     3433.22    207.37 o 
   4   3   3      946.10     1017.25     51.67 o 
   5   3   3      986.43     1014.68     55.37 o 
   6   3   3      478.34      507.09     18.18 o 
   7   3   3      537.82      580.17     31.43 o 
   8   3   3      683.89      648.14     26.40 o 
   9   3   3      574.86      590.31     21.27 o 
  10   3   3      134.63      144.52      7.30 o 
 -12   4   3      434.22      448.67     14.24 o 
 -11   4   3      490.82      528.71     15.91 o 
 -10   4   3      422.93      428.56     45.49 o 
  -9   4   3      744.98      796.29     92.09 o 
  -8   4   3     1094.67     1162.73    130.95 o 
  -7   4   3     2388.15     2472.43    322.12 o 
  -6   4   3      339.80      353.18     35.54 o 
  -5   4   3      670.29      709.12     63.48 o 
  -4   4   3      756.27      810.41     56.38 o 
  -3   4   3     1521.17     1516.62    126.30 o 
  -2   4   3     1814.00     1780.59    206.65 o 
  -1   4   3     1165.34     1088.54    105.25 o 
   0   4   3     1136.73     1116.69     49.88 o 
   1   4   3     2023.65     1968.48    101.74 o 
   2   4   3     1062.41     1048.56     46.56 o 
   3   4   3     1449.99     1330.19    107.24 o 
   4   4   3      526.00      504.42     40.39 o 
   5   4   3     1440.13     1534.78    165.63 o 
   6   4   3     1000.03      976.01     79.76 o 
   7   4   3      462.72      488.82     25.00 o 
   8   4   3      188.64      196.17     17.39 o 
   9   4   3      208.75      207.20     26.31 o 
  -9   5   3      110.27      127.83     13.41 o 
  -8   5   3      671.26      733.13    110.40 o 
  -7   5   3      265.92      290.40     33.30 o 
  -6   5   3     1366.38     1421.59    198.67 o 
  -5   5   3      805.70      853.14    116.88 o 
  -4   5   3     1229.94     1228.15    203.87 o 
  -3   5   3      107.13      107.03     15.71 o 
  -2   5   3      531.39      557.98     32.53 o 
  -1   5   3      561.02      581.95     40.60 o 
   0   5   3      606.42      639.54     26.31 o 
   1   5   3      453.92      469.08     13.72 o 
   2   5   3      601.71      609.79     30.24 o 
   3   5   3      704.53      679.03     40.08 o 
   4   5   3      412.96      395.21     41.87 o 
   5   5   3      234.83      214.31      9.91 o 
   6   5   3      255.72      241.64     10.71 o 
  -4   6   3      707.94      672.02     59.56 o 
  -3   6   3      235.20      199.08     13.05 o 
  -2   6   3      259.43      282.20     18.66 o 
  -1   6   3      146.92      170.01      8.82 o 
   0   6   3      281.29      337.63     12.14 o 
   1   6   3       10.10        9.33      3.46 o 
 -15   0   4       83.66       80.67      9.28 o 
 -14   0   4      320.73      331.05     16.11 o 
 -13   0   4       62.31       79.65      8.06 o 
 -12   0   4     2465.28     2166.59     36.20 o 
 -11   0   4      790.87      714.00     19.68 o 
 -10   0   4     4314.11     4074.92    623.69 o 
  -9   0   4     5549.29     6100.79    388.21 o 
  -8   0   4     4624.59     5081.79    144.11 o 
  -7   0   4     1291.80     1396.69     23.25 o 
  -6   0   4     4491.37     5195.38     49.92 o 
  -5   0   4     1266.23     1413.07     43.14 o 
  -4   0   4      156.47      114.12      5.10 o 
  -3   0   4     3079.01     3553.09     27.74 o 
  -2   0   4     4117.95     4323.28     30.60 o 
  -1   0   4     1699.09     1948.74     43.34 o 
   0   0   4     7928.18     9064.40    245.91 o 
   1   0   4     4409.35     4938.38    149.80 o 
   2   0   4     8165.77     8667.12    310.52 o 
   3   0   4     3325.52     3456.97    123.91 o 
   4   0   4    14047.38    14335.07    503.84 o 
   5   0   4      215.01      197.92      8.23 o 
   6   0   4     2907.27     2744.74    124.68 o 
   7   0   4      186.19      200.40     10.81 o 
   8   0   4     1349.28     1227.40     27.84 o 
   9   0   4      129.25      153.49     10.71 o 
  10   0   4      408.42      413.45     18.15 o 
  11   0   4      108.17      120.34     10.61 o 
 -15   1   4      129.21      146.38      8.40 o 
 -14   1   4      736.04      720.64     77.25 o 
 -13   1   4      223.43      211.49     19.94 o 
 -12   1   4     1065.46     1040.87     33.50 o 
 -11   1   4      423.01      407.93      8.43 o 
 -10   1   4     1592.54     1518.70     18.94 o 
  -9   1   4      762.05      726.05     13.51 o 
  -8   1   4     2752.96     2915.01    117.03 o 
  -7   1   4     2819.74     3174.66    112.15 o 
  -6   1   4     6156.71     6961.79    170.92 o 
  -5   1   4     1676.33     1753.12     30.89 o 
  -4   1   4     5750.42     6552.02    138.25 o 
  -3   1   4     1206.06     1246.42     28.21 o 
  -2   1   4     8113.07     8996.30    351.58 o 
  -1   1   4     2338.35     2563.08     72.70 o 
   0   1   4     3338.42     3568.51    100.66 o 
   1   1   4     4225.96     4816.24    147.59 o 
   2   1   4     5752.28     6395.58    185.54 o 
   3   1   4      732.32      748.04     22.50 o 
   4   1   4     2950.54     3179.43     57.34 o 
   5   1   4      834.32      860.06     35.65 o 
   6   1   4     2173.17     2095.80     87.40 o 
   7   1   4      439.04      416.49      8.48 o 
   8   1   4     1091.77      976.30     49.67 o 
   9   1   4      165.13      156.37     18.46 o 
  10   1   4      503.44      490.14     38.96 o 
  11   1   4      324.50      333.67     21.16 o 
 -14   2   4      343.99      318.40     17.13 o 
 -13   2   4      335.01      289.89     19.33 o 
 -12   2   4      387.14      358.02     10.96 o 
 -11   2   4       70.37       66.96      5.35 o 
 -10   2   4       79.56       84.69      4.04 o 
  -9   2   4      259.52      260.89     11.97 o 
  -8   2   4      470.71      466.04     17.24 o 
  -7   2   4      300.70      297.10     14.84 o 
  -6   2   4     2382.30     2411.65    113.32 o 
  -5   2   4     1992.15     2080.21     48.22 o 
  -4   2   4    12127.01    14069.82    566.09 o 
  -3   2   4     1333.50     1370.23     52.73 o 
  -2   2   4     4415.71     4742.99    201.39 o 
  -1   2   4     1109.34     1222.14     44.25 o 
   0   2   4     2982.37     3371.24    121.97 o 
   1   2   4     1528.02     1660.52     19.77 o 
   2   2   4       10.74        8.62      1.02 o 
   3   2   4      578.26      568.21     14.08 o 
   4   2   4      154.77      133.05      4.23 o 
   5   2   4      772.80      719.83     20.68 o 
   6   2   4      442.52      392.77     14.79 o 
   7   2   4      456.45      427.31     13.48 o 
   8   2   4      585.92      539.51     20.90 o 
   9   2   4      578.38      595.37     12.04 o 
  10   2   4      174.98      184.83     27.23 o 
 -13   3   4       11.96       27.94      4.23 o 
 -12   3   4        7.29       11.27      2.92 o 
 -11   3   4      395.56      412.13     29.37 o 
 -10   3   4      116.09      109.64      7.34 o 
  -9   3   4      202.13      207.54     25.60 o 
  -8   3   4        3.93        2.26      1.58 o 
  -7   3   4      421.85      428.37     44.92 o 
  -6   3   4       19.27       32.30      4.89 o 
  -5   3   4       87.43       77.05      5.56 o 
  -4   3   4       89.34       86.97      4.66 o 
  -3   3   4     1132.41     1152.67     65.41 o 
  -2   3   4      740.74      780.16     33.71 o 
  -1   3   4      968.02      989.10     50.88 o 
   0   3   4       48.90       50.90      2.85 o 
   1   3   4       46.30       43.32      2.65 o 
   2   3   4       21.68       18.95      2.08 o 
   3   3   4     1019.86      888.02     15.89 o 
   4   3   4        1.25        0.88      1.07 o 
   5   3   4      154.01      153.06      5.82 o 
   6   3   4      128.49       95.75      4.04 o 
   7   3   4      200.05      189.75      7.37 o 
   8   3   4        0.68        4.85      3.08 o 
   9   3   4       58.24       61.81      3.83 o 
 -12   4   4       99.75       96.65      6.85 o 
 -11   4   4       83.71       90.71     14.23 o 
 -10   4   4        2.05        2.70      2.12 o 
  -9   4   4        8.32       11.24      2.86 o 
  -8   4   4        3.79        3.26      1.96 o 
  -7   4   4      338.74      315.80     39.06 o 
  -6   4   4      530.59      523.32     42.03 o 
  -5   4   4       79.76       79.73      4.04 o 
  -4   4   4      933.93      884.15     70.92 o 
  -3   4   4        1.68        2.42      1.31 o 
  -2   4   4     1074.19     1040.72    116.52 o 
  -1   4   4      242.24      225.10     17.74 o 
   0   4   4       75.65       73.77      6.34 o 
   1   4   4       34.48       30.75      3.68 o 
   2   4   4       42.33       34.03      4.00 o 
   3   4   4       43.40       39.43      4.25 o 
   4   4   4       13.79       20.09      3.67 o 
   5   4   4       74.62       62.16      4.28 o 
   6   4   4       51.39       46.87      4.37 o 
   7   4   4        1.05        1.53      1.80 o 
   8   4   4       63.76       71.80      5.04 o 
  -9   5   4       15.70       17.39      3.85 o 
  -8   5   4       89.50       91.27     17.54 o 
  -7   5   4      103.02      107.41     16.16 o 
  -6   5   4      233.42      232.08     27.84 o 
  -5   5   4        9.92       14.64      2.50 o 
  -4   5   4      434.06      421.00     38.92 o 
  -3   5   4        0.25        5.51      6.39 o 
  -2   5   4     1214.27     1201.66    122.03 o 
  -1   5   4      136.82      135.33     10.70 o 
   0   5   4      127.22      132.63      7.25 o 
   1   5   4       26.15       29.17      4.15 o 
   2   5   4      159.08      176.16     23.51 o 
   3   5   4       17.29       17.75      5.81 o 
   4   5   4      210.93      194.03      9.84 o 
   5   5   4        6.96        5.31      2.78 o 
  -3   6   4       51.34       57.64      5.59 o 
  -2   6   4       37.08       52.01      7.55 o 
  -1   6   4      146.52      149.42      8.40 o 
 -15   1   5      415.56      381.21     39.83 o 
 -14   1   5        4.51       10.88      4.33 o 
 -13   1   5      234.07      229.91     17.44 o 
 -12   1   5       99.49       92.72      4.52 o 
 -11   1   5      799.42      692.10     25.17 o 
 -10   1   5       43.56       43.94      2.97 o 
  -9   1   5      440.36      472.06     18.12 o 
  -8   1   5        3.48        2.51      0.95 o 
  -7   1   5       84.37      118.91      3.18 o 
  -6   1   5        5.11        7.06      1.02 o 
  -5   1   5      541.89      582.50      9.67 o 
  -4   1   5      253.17      279.39      6.37 o 
  -3   1   5     1384.03     1498.87     46.54 o 
  -2   1   5     8102.87     9804.60    363.17 o 
  -1   1   5     3013.48     3429.03    126.49 o 
   0   1   5     1797.56     2060.07     58.95 o 
   1   1   5     1356.73     1523.72     40.54 o 
   2   1   5       47.82       52.34      1.99 o 
   3   1   5       96.45      100.40      2.78 o 
   4   1   5       16.16       17.24      1.46 o 
   5   1   5      406.15      398.89      9.68 o 
   6   1   5      243.74      249.72      7.29 o 
   7   1   5      478.14      436.38      9.23 o 
   8   1   5        0.48        0.98      1.62 o 
   9   1   5      266.30      243.98     10.61 o 
  10   1   5        2.16        7.66      4.90 o 
 -14   2   5       42.89       44.67      7.55 o 
 -13   2   5      681.07      598.12     44.72 o 
 -12   2   5      221.78      203.28      8.40 o 
 -11   2   5      562.06      531.53     48.85 o 
 -10   2   5       96.52       93.06      5.46 o 
  -9   2   5     2210.66     2402.14     69.55 o 
  -8   2   5      103.21      115.82      9.05 o 
  -7   2   5     2103.44     2366.65     54.14 o 
  -6   2   5      930.59     1039.86     14.43 o 
  -5   2   5     2514.86     2837.86     58.80 o 
  -4   2   5      846.71      967.78     19.67 o 
  -3   2   5     2892.63     2972.67    105.27 o 
  -2   2   5      521.32      549.02     21.60 o 
  -1   2   5     3164.89     3661.90    107.30 o 
   0   2   5      400.58      418.86     14.87 o 
   1   2   5     2992.66     3309.36     97.26 o 
   2   2   5      749.48      799.23     24.45 o 
   3   2   5     1636.32     1688.42     32.67 o 
   4   2   5      205.86      193.74      9.70 o 
   5   2   5      950.25      908.23     33.86 o 
   6   2   5      142.88      129.86      5.38 o 
   7   2   5      622.28      626.89     30.72 o 
   8   2   5      108.55      110.36      6.62 o 
   9   2   5      578.89      598.06     28.66 o 
  10   2   5       10.13       14.10      3.77 o 
 -13   3   5      238.58      258.25     11.68 o 
 -12   3   5      396.03      388.35     24.17 o 
 -11   3   5     1085.84     1086.93    104.33 o 
 -10   3   5       31.34       30.33      3.96 o 
  -9   3   5     2145.89     2101.51    168.99 o 
  -8   3   5     1232.56     1218.44     84.95 o 
  -7   3   5     3545.23     3624.18    231.66 o 
  -6   3   5     1355.58     1429.41     32.73 o 
  -5   3   5     3265.61     3378.34    129.24 o 
  -4   3   5      871.26      900.81     43.04 o 
  -3   3   5     2646.23     2810.27    120.56 o 
  -2   3   5       54.02       46.04      3.67 o 
  -1   3   5     1690.91     1603.33     26.54 o 
   0   3   5        2.34        7.52      2.29 o 
   1   3   5     4696.00     4578.30     54.92 o 
   2   3   5      420.29      426.20     15.40 o 
   3   3   5     1084.75     1086.64     40.22 o 
   4   3   5     1221.14     1272.60     63.14 o 
   5   3   5     1278.56     1309.73     74.50 o 
   6   3   5     1042.11      992.34     39.51 o 
   7   3   5      664.64      655.91     22.26 o 
   8   3   5      211.64      231.71     10.55 o 
   9   3   5      340.35      373.27     12.67 o 
 -12   4   5       74.58       84.98      9.13 o 
 -11   4   5      614.39      653.78     59.81 o 
 -10   4   5      752.46      751.45     74.35 o 
  -9   4   5     1268.97     1265.65    170.93 o 
  -8   4   5      348.14      352.71     26.57 o 
  -7   4   5      852.32      853.17     60.63 o 
  -6   4   5     1261.99     1308.84     79.07 o 
  -5   4   5      964.56      978.07     60.28 o 
  -4   4   5     1081.95     1102.42     80.68 o 
  -3   4   5      946.40      927.34     58.92 o 
  -2   4   5     1039.22     1008.67    131.36 o 
  -1   4   5     2662.06     2681.45    237.80 o 
   0   4   5      439.99      447.63     25.55 o 
   1   4   5      710.12      712.39     34.83 o 
   2   4   5      500.41      496.79     34.73 o 
   3   4   5     1708.08     1580.54    116.47 o 
   4   4   5     1037.09      945.63     37.28 o 
   5   4   5      368.54      409.81     21.71 o 
   6   4   5      364.27      377.88     22.34 o 
   7   4   5      320.24      327.96     17.95 o 
  -9   5   5       83.49       97.22     15.25 o 
  -8   5   5      388.29      423.66     61.40 o 
  -7   5   5      372.50      380.00     68.13 o 
  -6   5   5      405.49      441.02     40.23 o 
  -5   5   5       81.28       92.65     10.98 o 
  -4   5   5     1222.15     1192.68    217.43 o 
  -3   5   5      572.85      548.65     46.11 o 
  -2   5   5      777.59      711.39    132.33 o 
  -1   5   5      379.99      418.44     12.51 o 
   0   5   5     1398.17     1502.86     31.46 o 
   1   5   5      470.77      496.62     14.16 o 
   2   5   5      665.92      710.24     34.17 o 
   3   5   5      222.04      212.68     13.72 o 
   4   5   5      131.21      143.89      8.53 o 
 -15   0   6      128.43      122.38     10.61 o 
 -14   0   6     1835.21     1605.67     34.06 o 
 -13   0   6       12.97       18.26      4.59 o 
 -12   0   6     1579.71     1536.52     29.98 o 
 -11   0   6      382.24      387.20      9.67 o 
 -10   0   6     3160.87     3405.54    118.81 o 
  -9   0   6     1009.69     1132.97     45.94 o 
  -8   0   6     3628.60     4295.33     84.85 o 
  -7   0   6     1697.49     1857.22     65.88 o 
  -6   0   6     4903.14     5359.30    142.27 o 
  -5   0   6     3775.29     4297.18     37.63 o 
  -4   0   6     6665.04     7412.85     49.26 o 
  -3   0   6     2531.70     2639.09     28.96 o 
  -2   0   6     8388.66     8924.38     54.05 o 
  -1   0   6     5031.05     5884.14    141.35 o 
   0   0   6      701.36      622.33      9.98 o 
   1   0   6      682.98      676.83     21.19 o 
   2   0   6     1946.33     2071.35     82.74 o 
   3   0   6      265.86      262.04     23.26 o 
   4   0   6     2597.03     2603.22    197.95 o 
   5   0   6     1430.97     1432.44     76.18 o 
   6   0   6     2142.12     2147.93     36.41 o 
   7   0   6      252.71      255.17     13.46 o 
   8   0   6     1289.40     1284.10     31.31 o 
   9   0   6       57.11       52.01      7.55 o 
  10   0   6      444.27      460.36     20.91 o 
 -15   1   6      108.44      100.35      8.46 o 
 -14   1   6      553.65      561.50     25.14 o 
 -13   1   6      218.15      219.50     21.88 o 
 -12   1   6     1682.34     1608.62     66.92 o 
 -11   1   6      468.34      481.55     29.43 o 
 -10   1   6      927.41     1009.20     44.87 o 
  -9   1   6     1569.08     1729.72     53.52 o 
  -8   1   6     3253.84     3730.07     40.09 o 
  -7   1   6      593.89      567.38     10.49 o 
  -6   1   6     5143.24     5799.05     71.26 o 
  -5   1   6     2074.29     2142.45     29.97 o 
  -4   1   6     5313.42     6140.36    272.15 o 
  -3   1   6     1450.61     1525.38     41.77 o 
  -2   1   6     2882.78     2958.14     78.50 o 
  -1   1   6     1022.55     1086.09     27.09 o 
   0   1   6     3531.06     3772.38    117.53 o 
   1   1   6     2232.60     2505.13     55.50 o 
   2   1   6     2828.35     2981.07     83.02 o 
   3   1   6      791.28      817.57     23.86 o 
   4   1   6     2526.35     2516.59    108.11 o 
   5   1   6      290.17      314.69     12.10 o 
   6   1   6      839.84      841.40     35.89 o 
   7   1   6      258.03      246.13      9.40 o 
   8   1   6      666.37      618.72     18.97 o 
   9   1   6      314.05      283.14     17.29 o 
 -15   2   6      131.03      131.26     11.93 o 
 -14   2   6       69.23       67.03      5.58 o 
 -13   2   6      418.26      377.46     12.60 o 
 -12   2   6      165.03      167.53      7.82 o 
 -11   2   6     1082.88     1065.66     70.01 o 
 -10   2   6      321.81      298.03     11.78 o 
  -9   2   6      409.70      366.95     10.81 o 
  -8   2   6     1027.79     1107.51     39.41 o 
  -7   2   6      989.95     1000.64     62.59 o 
  -6   2   6     2153.42     2586.77     22.58 o 
  -5   2   6        6.87        4.87      1.25 o 
  -4   2   6      908.12      976.99     18.85 o 
  -3   2   6      618.60      690.88     25.38 o 
  -2   2   6     1816.04     1964.90     69.15 o 
  -1   2   6      922.86     1014.93      9.83 o 
   0   2   6     2012.10     2172.77     81.28 o 
   1   2   6     1380.39     1501.34     60.76 o 
   2   2   6     3000.38     3304.38    146.18 o 
   3   2   6      480.76      505.08     20.31 o 
   4   2   6      580.68      554.94     27.86 o 
   5   2   6      124.30      123.94      8.00 o 
   6   2   6      416.73      358.92     11.44 o 
   7   2   6      336.68      308.08     13.10 o 
   8   2   6       11.97       19.61      3.93 o 
   9   2   6      110.03      117.77      7.61 o 
 -13   3   6      254.25      246.12     10.56 o 
 -12   3   6       30.86       30.46      4.21 o 
 -11   3   6      138.71      122.09     15.30 o 
 -10   3   6      181.53      177.94     11.68 o 
  -9   3   6      265.91      269.53     22.74 o 
  -8   3   6        8.05       14.73      2.83 o 
  -7   3   6      156.12      168.76      5.43 o 
  -6   3   6       13.43        9.54      1.79 o 
  -5   3   6      307.70      329.66      7.32 o 
  -4   3   6      288.29      304.48      7.49 o 
  -3   3   6      702.43      715.31     17.04 o 
  -2   3   6       48.74       47.03      3.17 o 
  -1   3   6     1233.77     1247.26     54.98 o 
   0   3   6      254.77      255.65     13.30 o 
   1   3   6       59.02       65.84      4.17 o 
   2   3   6        6.13        4.52      1.94 o 
   3   3   6      173.68      180.96      7.79 o 
   4   3   6      108.46       99.24      6.24 o 
   5   3   6      202.52      204.28      8.87 o 
   6   3   6        5.68        4.42      2.00 o 
   7   3   6       56.62       54.20      5.42 o 
   8   3   6        3.96        3.77      2.33 o 
 -12   4   6        0.02        1.48      2.16 o 
 -11   4   6        2.38       -0.46      1.77 o 
 -10   4   6        5.48        4.90      2.10 o 
  -9   4   6        7.18        8.56      2.58 o 
  -8   4   6      243.92      209.58     16.93 o 
  -7   4   6      112.18      101.46      8.32 o 
  -6   4   6       90.41       85.32      4.48 o 
  -5   4   6      304.29      274.22     18.32 o 
  -4   4   6      126.63      122.82     10.03 o 
  -3   4   6      375.39      355.54     20.63 o 
  -2   4   6      274.96      267.69     19.54 o 
  -1   4   6        3.96        5.97      1.74 o 
   0   4   6      103.93       98.15     13.82 o 
   1   4   6       25.46       24.68      5.61 o 
   2   4   6      365.70      363.60     21.42 o 
   3   4   6      202.19      154.61      7.88 o 
   4   4   6      169.21      154.18     13.92 o 
   5   4   6        0.49        3.41      2.39 o 
   6   4   6       25.50       29.19      4.45 o 
  -9   5   6       76.45       74.67      6.06 o 
  -8   5   6      113.58      123.91     18.51 o 
  -7   5   6      100.19       93.36     11.78 o 
  -6   5   6      322.79      311.01     23.11 o 
  -5   5   6       21.48       20.94      3.68 o 
  -4   5   6      501.47      465.11     43.43 o 
  -3   5   6      111.51      104.68      7.27 o 
  -2   5   6      195.13      180.99     10.04 o 
  -1   5   6      103.26       99.05      6.44 o 
   0   5   6      263.71      313.10     16.42 o 
   1   5   6        7.96        8.62      3.06 o 
   2   5   6      185.65      189.50      9.52 o 
   3   5   6        1.58        1.34      2.39 o 
 -15   1   7      138.20      124.93     11.12 o 
 -14   1   7       41.29       36.00      6.73 o 
 -13   1   7      294.67      271.30      9.23 o 
 -12   1   7       18.64       17.35      2.58 o 
 -11   1   7      492.19      462.96      9.16 o 
 -10   1   7       43.64       51.98      2.79 o 
  -9   1   7     1823.31     1911.80     28.91 o 
  -8   1   7       21.18       25.07      1.96 o 
  -7   1   7      157.06      146.17      4.33 o 
  -6   1   7        5.85        5.58      1.29 o 
  -5   1   7      671.43      708.04     14.13 o 
  -4   1   7     1645.06     2030.70     99.59 o 
  -3   1   7      848.35      902.02     19.07 o 
  -2   1   7      683.72      700.32     31.64 o 
  -1   1   7      891.17      994.64     24.09 o 
   0   1   7       77.23       69.71      2.53 o 
   1   1   7       50.56       47.44      2.22 o 
   2   1   7       49.59       54.47      3.05 o 
   3   1   7      312.96      333.67      9.09 o 
   4   1   7      244.55      268.51     12.43 o 
   5   1   7      625.49      638.36     29.01 o 
   6   1   7       73.99       77.76      4.42 o 
   7   1   7       56.80       60.90      7.04 o 
   8   1   7        0.28        2.62      2.19 o 
 -15   2   7      295.03      313.20     17.64 o 
 -14   2   7      146.48      127.98      7.49 o 
 -13   2   7      393.78      397.55     12.33 o 
 -12   2   7      295.88      279.74     10.09 o 
 -11   2   7     2124.09     2096.86     64.46 o 
 -10   2   7       18.19       24.67      4.44 o 
  -9   2   7      752.85      774.61     11.39 o 
  -8   2   7      652.62      659.28     11.39 o 
  -7   2   7     1583.90     1706.34     36.41 o 
  -6   2   7      564.33      588.51     11.54 o 
  -5   2   7     2459.40     2602.56     36.28 o 
  -4   2   7      157.21      158.71      5.02 o 
  -3   2   7     1247.11     1344.31     37.52 o 
  -2   2   7      367.31      378.54     18.37 o 
  -1   2   7     2386.83     2515.73    130.23 o 
   0   2   7      163.13      169.79      8.75 o 
   1   2   7     3669.40     4093.11    100.91 o 
   2   2   7      907.96      999.10     29.69 o 
   3   2   7      439.52      421.20     17.37 o 
   4   2   7       59.97       65.41      5.41 o 
   5   2   7      460.81      455.07     20.90 o 
   6   2   7       20.59       24.45      3.07 o 
   7   2   7      581.01      558.57     22.09 o 
   8   2   7       78.37       82.94      6.43 o 
 -13   3   7      495.98      457.20     44.47 o 
 -12   3   7      188.26      182.25     22.18 o 
 -11   3   7      779.24      801.81     54.82 o 
 -10   3   7     1010.20      977.32     74.86 o 
  -9   3   7     1342.20     1450.47     36.97 o 
  -8   3   7      979.42      973.43     17.63 o 
  -7   3   7     1269.12     1333.23     50.89 o 
  -6   3   7     1008.03      963.03     47.05 o 
  -5   3   7     1597.46     1687.65     21.99 o 
  -4   3   7      139.30      139.00      5.22 o 
  -3   3   7     2822.83     2935.14     89.81 o 
  -2   3   7      302.38      295.18      7.94 o 
  -1   3   7     4282.92     4554.21    200.54 o 
   0   3   7      263.01      261.63     18.91 o 
   1   3   7      907.15      838.56     90.31 o 
   2   3   7      464.75      479.43     12.65 o 
   3   3   7     1227.24     1197.44     87.85 o 
   4   3   7      278.33      253.39     18.93 o 
   5   3   7      677.36      655.13     54.02 o 
   6   3   7      116.24      110.33      6.81 o 
   7   3   7      502.76      506.69     29.73 o 
 -11   4   7      418.18      446.75     58.34 o 
 -10   4   7      404.29      407.49     35.03 o 
  -9   4   7      722.21      716.94     69.45 o 
  -8   4   7      988.26      950.77     75.27 o 
  -7   4   7      728.11      745.03     33.19 o 
  -6   4   7      708.61      683.68     26.16 o 
  -5   4   7     1148.22     1159.71     43.85 o 
  -4   4   7     1322.87     1295.52     41.01 o 
  -3   4   7     1928.59     2008.26     89.36 o 
  -2   4   7      244.07      264.46     15.19 o 
  -1   4   7      498.32      473.39     29.27 o 
   0   4   7      578.00      561.28     40.28 o 
   1   4   7      710.27      676.14     56.09 o 
   2   4   7      420.36      386.21     40.85 o 
   3   4   7      358.49      333.75     47.73 o 
   4   4   7      536.16      562.96     22.33 o 
   5   4   7      597.77      594.14     59.87 o 
  -8   5   7      142.38      155.28     16.27 o 
  -7   5   7      387.11      419.78     41.75 o 
  -6   5   7      869.21      883.74     77.13 o 
  -5   5   7      392.53      392.74     49.00 o 
  -4   5   7      557.36      529.34     37.68 o 
  -3   5   7      140.84      136.03      6.95 o 
  -2   5   7      617.30      656.51     56.14 o 
  -1   5   7      207.02      215.01     24.43 o 
   0   5   7      612.61      666.82     83.17 o 
   1   5   7      200.73      196.30     18.31 o 
 -15   0   8       17.03       19.28      5.61 o 
 -14   0   8      396.26      392.85     17.24 o 
 -13   0   8       68.22       73.43      7.55 o 
 -12   0   8     1207.07     1180.94     20.86 o 
 -11   0   8      508.70      541.78     18.46 o 
 -10   0   8     1894.33     2098.87     28.61 o 
  -9   0   8     1588.74     1744.35     20.15 o 
  -8   0   8     8425.80     9491.80     68.23 o 
  -7   0   8       41.56       50.79      5.41 o 
  -6   0   8     5180.47     5852.36     51.20 o 
  -5   0   8     2257.31     2373.21     32.33 o 
  -4   0   8     7598.22     8471.15     61.19 o 
  -3   0   8     2883.56     3281.09     37.94 o 
  -2   0   8      800.64      699.93     17.54 o 
  -1   0   8      428.51      437.83      9.77 o 
   0   0   8      544.47      553.39     11.21 o 
   1   0   8      543.30      583.24     19.67 o 
   2   0   8     1624.37     1644.10     20.32 o 
   3   0   8      973.08      950.87     68.53 o 
   4   0   8     2854.95     2852.19    161.14 o 
   5   0   8      776.38      771.73     23.25 o 
   6   0   8      683.74      655.16     22.33 o 
   7   0   8       40.12       31.82      6.32 o 
   8   0   8      205.56      198.87     13.77 o 
 -15   1   8      220.42      232.02     14.69 o 
 -14   1   8      858.78      825.78     25.60 o 
 -13   1   8      311.69      311.22     10.44 o 
 -12   1   8      544.53      569.98     13.60 o 
 -11   1   8      829.26      830.00     12.38 o 
 -10   1   8     1234.26     1349.44     31.52 o 
  -9   1   8       99.38      102.63      3.73 o 
  -8   1   8     2792.60     3063.36     51.08 o 
  -7   1   8     1662.79     1749.84     15.25 o 
  -6   1   8     4178.90     4406.43     75.62 o 
  -5   1   8     1044.50     1072.12     15.65 o 
  -4   1   8     1924.73     1975.34     92.65 o 
  -3   1   8      623.72      633.26     15.18 o 
  -2   1   8     2477.99     2601.80    151.12 o 
  -1   1   8     2016.24     2184.91     51.14 o 
   0   1   8     1868.56     1940.84     39.06 o 
   1   1   8      620.09      610.72      9.46 o 
   2   1   8     2823.28     3008.63     59.10 o 
   3   1   8      136.00      136.50      4.01 o 
   4   1   8      479.91      460.36     26.68 o 
   5   1   8      262.16      260.29     13.00 o 
   6   1   8      708.88      732.30     16.82 o 
   7   1   8      311.11      313.83     14.07 o 
 -14   2   8      340.34      337.05     23.76 o 
 -13   2   8      542.70      543.10     20.65 o 
 -12   2   8      424.70      416.89     23.97 o 
 -11   2   8      407.95      383.53     11.61 o 
 -10   2   8      477.26      490.13     12.66 o 
  -9   2   8      575.30      544.61     23.29 o 
  -8   2   8       97.67       98.00      4.41 o 
  -7   2   8      373.55      329.76      9.24 o 
  -6   2   8      169.43      165.96     10.50 o 
  -5   2   8      621.70      591.68     14.24 o 
  -4   2   8      487.75      536.46     22.98 o 
  -3   2   8      713.22      720.54     25.05 o 
  -2   2   8     1831.88     1870.81     39.61 o 
  -1   2   8     1099.77     1117.50     47.85 o 
   0   2   8     2862.92     3022.46    140.07 o 
   1   2   8      184.95      183.27      6.15 o 
   2   2   8      625.74      586.14     22.37 o 
   3   2   8      129.98      133.56      8.66 o 
   4   2   8      374.61      348.87     15.83 o 
   5   2   8       91.17       87.84      4.86 o 
   6   2   8       76.75       79.34      4.86 o 
   7   2   8      149.97      150.83      6.79 o 
 -13   3   8       70.43       63.06      6.07 o 
 -12   3   8      145.20      130.70     10.30 o 
 -11   3   8      149.38      151.94     13.11 o 
 -10   3   8      167.32      156.09      7.75 o 
  -9   3   8      494.16      460.56     12.84 o 
  -8   3   8        0.18        1.43      1.37 o 
  -7   3   8      116.68      111.18      5.92 o 
  -6   3   8        5.51        2.68      1.33 o 
  -5   3   8      159.24      161.17      5.74 o 
  -4   3   8       59.74       55.22      3.59 o 
  -3   3   8     1009.23     1025.55     42.60 o 
  -2   3   8      103.73       94.60      4.59 o 
  -1   3   8        0.63        1.21      1.24 o 
   0   3   8       28.04       27.41      2.90 o 
   1   3   8      270.48      264.18     17.34 o 
   2   3   8        8.42        7.13      2.62 o 
   3   3   8      350.86      343.13     22.34 o 
   4   3   8       78.83       74.78      7.30 o 
   5   3   8       99.05      106.18      9.90 o 
 -11   4   8       17.49       13.70      4.03 o 
 -10   4   8       23.58       20.36      3.91 o 
  -9   4   8        5.76        7.19      2.64 o 
  -8   4   8        5.55        5.56      2.20 o 
  -7   4   8      371.38      372.30     33.45 o 
  -6   4   8       26.90       27.89      3.18 o 
  -5   4   8       24.36       27.46      3.13 o 
  -4   4   8       63.57       67.21      4.21 o 
  -3   4   8       12.89       12.82      2.38 o 
  -2   4   8      355.20      322.40     16.37 o 
  -1   4   8       44.27       37.71      4.52 o 
   0   4   8      158.75      149.36     17.29 o 
   1   4   8      222.67      207.66     21.32 o 
   2   4   8      153.81      146.16     17.49 o 
   3   4   8       35.67       39.49      5.24 o 
  -7   5   8       29.91       28.66      4.52 o 
  -6   5   8       99.25      110.59      7.55 o 
  -5   5   8       11.42       11.31      3.20 o 
  -4   5   8      152.10      145.27     16.17 o 
  -3   5   8       14.14       16.64      2.86 o 
  -2   5   8       90.50       97.48      6.78 o 
  -1   5   8        9.49       10.81      3.09 o 
 -15   1   9       18.28       28.25      6.83 o 
 -14   1   9       35.11       27.98      4.25 o 
 -13   1   9      349.69      337.22     11.13 o 
 -12   1   9      127.56      126.45      6.87 o 
 -11   1   9     2372.06     2476.36     35.86 o 
 -10   1   9      112.60      118.53      5.00 o 
  -9   1   9      327.24      288.26      7.63 o 
  -8   1   9      198.35      189.27      7.27 o 
  -7   1   9      204.60      190.34      7.21 o 
  -6   1   9      488.41      485.89     13.51 o 
  -5   1   9      478.87      506.05     11.50 o 
  -4   1   9        7.51        6.27      2.35 o 
  -3   1   9      780.31      814.52     71.19 o 
  -2   1   9        8.88        9.37      1.87 o 
  -1   1   9      181.47      159.15      4.55 o 
   0   1   9       60.27       50.83      2.60 o 
   1   1   9      624.50      619.45      9.11 o 
   2   1   9     1352.37     1415.39     36.89 o 
   3   1   9      262.60      246.56     10.30 o 
   4   1   9      119.08      114.00      5.99 o 
   5   1   9       89.21       95.67      5.65 o 
   6   1   9        7.27        7.46      2.66 o 
 -14   2   9      169.84      170.64     22.84 o 
 -13   2   9      749.89      752.87     43.24 o 
 -12   2   9        6.65        6.43      2.55 o 
 -11   2   9      393.72      381.19     11.86 o 
 -10   2   9      302.98      288.40      7.90 o 
  -9   2   9     1091.06     1089.20     16.40 o 
  -8   2   9      634.87      630.12     13.51 o 
  -7   2   9     1700.33     1807.57     22.68 o 
  -6   2   9      428.97      425.81     11.06 o 
  -5   2   9     1194.02     1245.87     15.36 o 
  -4   2   9        7.35        7.97      1.83 o 
  -3   2   9      865.75      878.87     27.44 o 
  -2   2   9       90.42       82.98      4.39 o 
  -1   2   9     3278.61     3509.73    130.92 o 
   0   2   9      850.42      888.29     42.55 o 
   1   2   9      268.61      262.94     15.60 o 
   2   2   9      114.79      111.82      5.31 o 
   3   2   9      466.24      469.13     26.06 o 
   4   2   9        4.33        5.99      2.44 o 
   5   2   9      490.58      459.14     14.02 o 
 -13   3   9      290.87      319.70     12.28 o 
 -12   3   9      159.44      140.16      8.15 o 
 -11   3   9      662.57      652.85     16.40 o 
 -10   3   9      183.48      174.19      8.47 o 
  -9   3   9      333.10      335.80     11.32 o 
  -8   3   9      722.06      722.39     25.85 o 
  -7   3   9      920.61      951.21     17.42 o 
  -6   3   9      622.48      629.89     11.70 o 
  -5   3   9     2603.47     2619.05    111.50 o 
  -4   3   9     1596.28     1656.80     43.38 o 
  -3   3   9     2217.54     2302.83     54.52 o 
  -2   3   9      501.26      506.28     22.64 o 
  -1   3   9      669.88      644.14     39.57 o 
   0   3   9       87.88       94.89      8.52 o 
   1   3   9      702.08      675.24     69.25 o 
   2   3   9       72.32       70.54      6.58 o 
   3   3   9      573.31      564.48     70.52 o 
   4   3   9       72.03       69.90      5.13 o 
 -10   4   9      369.21      346.06     36.51 o 
  -9   4   9      471.17      461.85     14.21 o 
  -8   4   9      227.06      218.99      9.73 o 
  -7   4   9      659.40      646.03     16.43 o 
  -6   4   9      709.46      704.92     13.27 o 
  -5   4   9      872.79      918.58     15.11 o 
  -4   4   9      615.61      655.73     24.22 o 
  -3   4   9      910.11      898.02     37.39 o 
  -2   4   9      559.75      562.72     25.40 o 
  -1   4   9      406.97      397.62     24.12 o 
   0   4   9      285.80      287.32     30.85 o 
   1   4   9      344.56      355.04     37.63 o 
   2   4   9      364.36      383.07     37.28 o 
 -14   0  10      406.67      390.50     17.34 o 
 -13   0  10      497.21      466.40     12.72 o 
 -12   0  10     1620.94     1690.27     23.22 o 
 -11   0  10     1034.79     1049.64     17.86 o 
 -10   0  10     2884.94     3140.76     30.02 o 
  -9   0  10      710.90      695.08     13.95 o 
  -8   0  10     1212.52     1327.35     27.94 o 
  -7   0  10      648.18      717.27     20.50 o 
  -6   0  10     2659.38     2924.45     41.00 o 
  -5   0  10     1337.96     1366.92     27.94 o 
  -4   0  10     4330.29     4419.05     50.18 o 
  -3   0  10     1385.53     1361.31     28.05 o 
  -2   0  10     2742.96     2809.20     40.28 o 
  -1   0  10      388.93      371.53     14.99 o 
   0   0  10     1466.47     1501.11     21.02 o 
   1   0  10      189.86      190.00      7.89 o 
   2   0  10     2756.51     2898.76     81.44 o 
   3   0  10      433.82      478.87     17.18 o 
   4   0  10       27.25       27.94      5.71 o 
   5   0  10       91.67      108.00      9.99 o 
 -14   1  10      641.00      639.71     20.04 o 
 -13   1  10      300.40      306.87     12.34 o 
 -12   1  10      539.14      565.79     14.94 o 
 -11   1  10       84.46       79.04      4.50 o 
 -10   1  10     1223.39     1273.31     35.07 o 
  -9   1  10      857.00      834.50     26.07 o 
  -8   1  10     2847.03     3098.71     38.65 o 
  -7   1  10      434.33      427.07     11.36 o 
  -6   1  10     1019.70     1022.12     17.34 o 
  -5   1  10      803.80      782.27     16.62 o 
  -4   1  10     1378.05     1413.85     20.34 o 
  -3   1  10      702.39      714.79     30.29 o 
  -2   1  10     1614.25     1666.72     25.20 o 
  -1   1  10      685.00      677.94     25.09 o 
   0   1  10     2332.00     2450.54     44.75 o 
   1   1  10       82.89       84.96      4.34 o 
   2   1  10      350.38      328.07      9.73 o 
   3   1  10      186.53      182.61      6.80 o 
   4   1  10      638.57      624.46     19.40 o 
   5   1  10      293.26      310.06     19.07 o 
 -14   2  10      246.66      241.33     10.65 o 
 -13   2  10       98.25       99.67      6.87 o 
 -12   2  10      124.99      135.18      7.64 o 
 -11   2  10      351.63      339.35     11.50 o 
 -10   2  10      408.28      424.86      9.91 o 
  -9   2  10     1116.11     1053.42     24.61 o 
  -8   2  10      629.65      632.70     22.44 o 
  -7   2  10     1033.08      939.59     23.41 o 
  -6   2  10      518.76      553.41     13.27 o 
  -5   2  10      413.90      417.62     11.54 o 
  -4   2  10      150.38      152.68      6.27 o 
  -3   2  10      222.89      235.14      8.21 o 
  -2   2  10      232.46      227.86     15.28 o 
  -1   2  10      180.99      185.55      6.51 o 
   0   2  10      272.68      260.57      7.67 o 
   1   2  10      289.06      276.70     19.58 o 
   2   2  10      379.47      359.82     21.03 o 
   3   2  10      166.15      158.15      8.36 o 
   4   2  10      385.13      360.30     29.42 o 
 -12   3  10      145.79      139.20      8.35 o 
 -11   3  10      290.84      245.12     10.52 o 
 -10   3  10       18.17       19.84      3.79 o 
  -9   3  10      100.23       86.48      4.88 o 
  -8   3  10       28.48       24.43      3.86 o 
  -7   3  10      139.05      133.02      7.10 o 
  -6   3  10      148.01      152.94      6.67 o 
  -5   3  10      215.86      216.61      9.91 o 
  -4   3  10       79.62       83.70      4.71 o 
  -3   3  10      166.42      172.40      6.58 o 
  -2   3  10        0.80        2.58      1.57 o 
  -1   3  10       62.71       62.16      6.82 o 
   0   3  10        1.75        4.25      2.52 o 
   1   3  10      360.81      335.75     34.27 o 
   2   3  10      103.39       91.39     16.16 o 
  -9   4  10       80.12       83.81      8.97 o 
  -8   4  10       10.59       11.32      4.49 o 
  -7   4  10       15.42       12.41      2.56 o 
  -6   4  10       15.29       18.73      2.93 o 
  -5   4  10        4.92        7.07      2.13 o 
  -4   4  10      122.43      124.04      5.99 o 
  -3   4  10      102.11      101.65      5.53 o 
  -2   4  10       34.88       35.20      4.79 o 
  -1   4  10      125.04      127.61     17.49 o 
   0   4  10       12.69       12.96      3.63 o 
 -14   1  11       99.17       91.92      6.80 o 
 -13   1  11      144.74      138.77      7.75 o 
 -12   1  11      168.96      173.46      6.73 o 
 -11   1  11      179.49      190.99      6.90 o 
 -10   1  11      140.04      143.25      6.36 o 
  -9   1  11       57.34       56.18      4.79 o 
  -8   1  11      167.49      166.68     10.56 o 
  -7   1  11     1251.29     1193.12     26.16 o 
  -6   1  11       85.94       78.84      5.34 o 
  -5   1  11     1170.68     1122.82     25.75 o 
  -4   1  11        0.38        0.63      1.44 o 
  -3   1  11      219.52      223.03     23.15 o 
  -2   1  11        6.94        5.60      2.23 o 
  -1   1  11      175.31      178.93      9.60 o 
   0   1  11       84.81       84.42      4.65 o 
   1   1  11       56.97       56.03      3.49 o 
   2   1  11       32.34       29.10      3.31 o 
   3   1  11      345.97      343.97     14.62 o 
 -13   2  11      228.18      224.11     10.22 o 
 -12   2  11       25.40       25.92      4.43 o 
 -11   2  11      546.53      529.56     14.75 o 
 -10   2  11      365.12      339.79     14.80 o 
  -9   2  11      863.13      847.28     17.50 o 
  -8   2  11      762.76      738.38     16.22 o 
  -7   2  11     1198.48     1168.26     20.26 o 
  -6   2  11      143.93      123.84      6.85 o 
  -5   2  11      602.60      581.16     23.97 o 
  -4   2  11      233.70      229.94      7.48 o 
  -3   2  11      992.26      986.37     27.39 o 
  -2   2  11      271.45      260.57      8.00 o 
  -1   2  11      496.07      496.43     16.09 o 
   0   2  11      127.44      122.50      8.12 o 
   1   2  11      387.21      407.42     33.35 o 
   2   2  11       12.03       10.61      4.69 o 
 -11   3  11      432.38      392.60     13.62 o 
 -10   3  11      362.81      334.64     12.33 o 
  -9   3  11      536.61      525.48     15.86 o 
  -8   3  11      232.23      237.54      9.76 o 
  -7   3  11      759.19      781.90     17.40 o 
  -6   3  11      664.35      669.26     16.88 o 
  -5   3  11      735.40      755.00     21.03 o 
  -4   3  11      305.35      309.64      9.12 o 
  -3   3  11      563.10      569.46     12.26 o 
  -2   3  11      196.71      186.45      9.39 o 
  -1   3  11      704.91      691.03     56.70 o 
   0   3  11      442.40      443.62     45.43 o 
   1   3  11      462.10      483.85     37.63 o 
  -7   4  11      426.52      474.78     12.03 o 
  -6   4  11      481.20      475.07     17.26 o 
  -5   4  11      725.56      705.28     14.45 o 
  -4   4  11      351.69      322.14      9.97 o 
 -13   0  12      325.06      337.17     16.73 o 
 -12   0  12      626.09      647.30     22.54 o 
 -11   0  12       24.09       15.91      4.69 o 
 -10   0  12      467.30      459.75     18.66 o 
  -9   0  12      272.35      261.19     14.07 o 
  -8   0  12      754.47      779.58     23.97 o 
  -7   0  12      585.04      585.71     20.70 o 
  -6   0  12     2513.97     2495.19     42.43 o 
  -5   0  12      882.07      890.23     25.50 o 
  -4   0  12     2207.23     2309.88     40.90 o 
  -3   0  12       15.92       28.15      5.81 o 
  -2   0  12     1351.67     1372.73     31.92 o 
  -1   0  12      141.31      137.17     10.50 o 
   0   0  12     1818.92     1762.32     36.61 o 
   1   0  12      171.39      189.89      8.87 o 
   2   0  12      123.63      135.48      7.89 o 
 -13   1  12      130.16      114.93      7.39 o 
 -12   1  12      590.11      611.85     12.77 o 
 -11   1  12      373.82      367.60      9.85 o 
 -10   1  12     1494.82     1508.38     36.49 o 
  -9   1  12      162.23      168.90      8.11 o 
  -8   1  12      584.94      603.77     15.03 o 
  -7   1  12      776.42      751.38     16.69 o 
  -6   1  12      558.89      567.73     22.13 o 
  -5   1  12      145.14      148.96      7.64 o 
  -4   1  12     1407.03     1373.20     42.27 o 
  -3   1  12      547.61      538.17     14.28 o 
  -2   1  12     1184.41     1196.71     21.24 o 
  -1   1  12      156.18      172.44     13.67 o 
   0   1  12      467.34      464.36     13.52 o 
   1   1  12      126.42      109.43     10.10 o 
 -12   2  12      496.29      503.84     15.21 o 
 -11   2  12      157.41      136.56      6.41 o 
 -10   2  12      591.06      590.85     14.10 o 
  -9   2  12      468.99      465.73     13.66 o 
  -8   2  12      719.98      713.53     16.79 o 
  -7   2  12      207.21      201.31      9.12 o 
  -6   2  12       61.03       55.49      5.19 o 
  -5   2  12      262.70      241.81      9.81 o 
  -4   2  12       77.62       77.70      5.72 o 
  -3   2  12      417.65      408.24     16.25 o 
  -2   2  12      144.21      139.70      6.38 o 
  -1   2  12      232.27      233.70      8.07 o 
   0   2  12      265.71      264.75     15.04 o 
 -10   3  12        0.69        2.07      2.73 o 
  -9   3  12       86.29       78.48      6.22 o 
  -8   3  12       75.90       67.65      5.91 o 
  -7   3  12       91.29       96.93      6.81 o 
  -6   3  12      240.78      235.15     21.37 o 
  -5   3  12      361.41      362.06     10.31 o 
  -4   3  12       39.18       37.71      4.04 o 
  -3   3  12       16.57       18.95      3.18 o 
  -2   3  12        3.17        7.02      3.01 o 
 -12   1  13        8.06        9.82      2.70 o 
 -11   1  13       57.76       61.46      4.74 o 
 -10   1  13       62.58       73.38      4.91 o 
  -9   1  13      466.11      432.11     13.49 o 
  -8   1  13      264.29      258.19     10.45 o 
  -7   1  13      736.86      673.11     16.62 o 
  -6   1  13       78.48       75.14      5.87 o 
  -5   1  13      201.76      201.38      9.30 o 
  -4   1  13        7.05        7.71      2.79 o 
  -3   1  13       17.96       21.13      4.04 o 
  -2   1  13       81.78       82.37     12.39 o 
  -1   1  13      144.59      142.01      8.15 o 
 -10   2  13      260.20      249.10     10.70 o 
  -9   2  13      590.44      543.79     20.24 o 
  -8   2  13        6.28        4.13      2.42 o 
  -7   2  13      681.01      688.43     17.34 o 
  -6   2  13      244.01      222.00      9.91 o 
  -5   2  13      304.19      291.16     11.39 o 
  -4   2  13      144.32      139.47      8.07 o 
  -3   2  13      607.35      605.24     16.33 o 
  -2   2  13       62.43       63.76      6.16 o 
 -10   0  14      979.57     1014.56     30.49 o 
  -9   0  14      316.35      289.33     16.42 o 
  -8   0  14      415.83      396.52     19.07 o 
  -7   0  14      311.13      291.88     16.42 o 
  -6   0  14      509.22      521.76     21.82 o 
  -5   0  14       11.63        5.61      4.08 o 
  -4   0  14      741.48      766.02     26.41 o 
  -9   1  14      361.65      354.69     12.94 o 
  -8   1  14      426.34      430.86     14.20 o 
  -7   1  14      131.03      135.92      8.25 o 
  -6   1  14      670.14      619.36     16.87 o 
  -5   1  14      233.47      220.11     13.62 o 
  -4   1  14      547.41      557.58     16.15 o 
                                                 
